# Supplementary material for: Health-Related Quality of Life in Locally Advanced Gastric Cancer: A Systematic Review
Source: Cancers (Basel). 2021 Nov 25;13(23):5934. doi: 10.3390/cancers13235934 (PMC8657098; doi:10.3390/cancers13235934)
Supplement: Supplementary file 1 [file cancers-13-05934-s001.zip]

Archive with 1 entries (1 files):
- cancers-1448967-supplementary.pdf
